# Supplementary material for: Comparative psychophysics of Western honey bee (Apis mellifera) and stingless bee (Tetragonula carbonaria) colour purity and intensity perception
Source: J Comp Physiol A Neuroethol Sens Neural Behav Physiol. 2022 Oct 21;208(5-6):641–52. doi: 10.1007/s00359-022-01581-y (PMC9734212; doi:10.1007/s00359-022-01581-y)
Supplement: Supplementary file 7 — Supplementary file7 (XLSX 24 KB) [file 359_2022_1581_MOESM7_ESM.xlsx]

## Sheet: A. mellifera intensity
First test based on training to I1							Second test based on training to I4							First test based on training to I4							Second test based on training to I1
Bee	Choice 1	Choice 2	Choice 3	Choice 4	Choice 5		Bee	Choice 1	Choice 2	Choice 3	Choice 4	Choice 5		Bee	Choice 1	Choice 2	Choice 3	Choice 4	Choice 5		Bee	Choice 1	Choice 2	Choice 3	Choice 4	Choice 5
1	3	3	3	1	3		1	2	2	4	1	4		1	3	3	3	2	4		1	2	3	3	1	2
2	3	2	4	2	3		2	4	4	1	3	2		2	2	4	3	2	2		2	3	4	2	2	4
3	3	1	1	2	3		3	3	1	3	4	2		3	4	4	4	2	1		3	1	1	2	1	1
4	2	4	3	2	2		4	1	1	2	2	1		4	3	3	3	2	3		4	4	2	2	1	2
5	4	2	2	4	2		5	3	4	3	4	4		5	2	2	2	3	4		5	1	4	3	1	3
6	1	3	1	3	2		6	4	2	1	4	2		6	3	4	2	4	3		6	3	2	3	3	4
7	1	3	3	3	2		7	4	2	4	2	4		7	4	1	4	4	4		7	1	2	1	2	2
8	1	2	4	2	3		8	2	3	4	4	4		8	2	4	1	4	4		8	4	3	4	1	4
9	3	1	1	2	4		9	3	1	3	1	1		9	4	4	3	2	4		9	1	1	1	4	2
10	2	4	1	2	1		10	2	4	2	2	2		10	3	3	3	3	2		10	1	1	1	1	2
11	2	1	4	1	2		11	1	2	4	3	2		11	4	4	2	4	2		11	2	1	1	3	3
12	2	1	1	3	2		12	1	3	2	2	3		12	3	2	4	3	2		12	3	1	4	3	4
13	3	1	3	4	2		13	3	4	4	3	1		13	4	2	2	3	3		13	2	4	3	2	1
14	2	2	1	1	1		14	3	1	4	3	3		14	1	2	1	4	2		14	1	4	1	4	1
15	1	3	2	1	2		15	4	4	3	1	3		15	4	4	2	4	1		15	3	4	2	4	1
16	4	2	4	2	1		16	3	4	2	4	1		16	2	2	1	3	2		16	3	1	1	3	3
17	3	2	4	4	1		17	4	3	1	3	3		17	4	4	4	3	4		17	2	1	4	4	3
18	1	3	4	3	1		18	2	4	3	2	2		18	3	4	4	3	4		18	2	3	4	2	1
19	1	3	4	1	1		19	1	4	3	2	2		19	3	1	3	2	3		19	1	2	1	2	3
20	2	1	2	2	3		20	2	3	2	4	1		20	4	4	2	4	2		20	3	4	3	4	1
1	6	6	6	5	6	29	1	4	4	3	3	5	19	1	1	2	3	0	2	8	1	7	7	7	6	6	33
2	6	6	3	8	8	31	2	5	4	5	6	7	27	2	4	5	6	6	7	28	2	5	4	4	5	5	23
3	6	6	4	4	5	25	3	6	4	6	5	4	25	3	7	3	6	7	4	27	3	6	3	5	4	5	23
4	2	2	7	3	1	15	4	5	8	6	6	4	29	4	8	10	5	7	7	37	4	2	6	4	5	4	21

## Sheet: T. carbonaria intensity
First test based on training to I1							Second test based on training to I4							First test based on training to I4							Second test based on training to I1
Bee	Choice 1	Choice 2	Choice 3	Choice 4	Choice 5		Bee	Choice 1	Choice 2	Choice 3	Choice 4	Choice 5		Bee	Choice 1	Choice 2	Choice 3	Choice 4	Choice 5		Bee	Choice 1	Choice 2	Choice 3	Choice 4	Choice 5
1	1	1	2	2	3		1	3	1	4	1	3		1	4	4	1	4	1		1	3	1	3	4	3
2	3	2	4	3	1		2	4	4	4	3	2		2	3	4	4	1	3		2	1	3	2	3	2
3	1	3	1	3	4		3	4	1	4	4	4		3	4	3	2	3	1		3	4	4	2	3	4
4	2	3	4	2	1		4	4	2	1	1	4		4	3	3	1	2	1		4	4	4	1	4	4
5	2	2	2	2	3		5	1	4	3	3	3		5	1	2	1	2	4		5	1	4	2	3	3
6	1	3	4	2	2		6	2	4	4	1	3		6	1	3	3	1	3		6	3	2	4	4	2
7	3	2	3	3	3		7	3	1	3	3	4		7	2	1	2	3	3		7	3	1	2	1	2
8	3	2	4	4	1		8	2	4	4	2	1		8	4	2	3	4	4		8	2	2	3	2	2
9	3	4	3	1	2		9	2	2	1	1	1		9	3	1	4	3	4		9	4	1	1	1	2
10	3	4	1	4	4		10	2	2	2	4	1		10	4	1	3	2	4		10	1	1	4	3	1
11	3	3	2	2	2		11	4	2	2	3	4		11	4	1	4	4	2		11	4	3	3	4	4
12	2	4	2	2	3		12	3	4	1	3	4		12	1	3	2	3	1		12	4	1	3	3	3
13	2	1	1	3	2		13	2	1	3	3	2		13	2	3	2	4	1		13	4	4	4	4	4
14	4	3	1	1	1		14	4	2	2	2	4		14	2	2	2	1	2		14	1	1	3	3	3
15	3	2	2	2	2		15	4	3	3	3	4		15	4	3	4	4	4		15	4	4	3	1	2
16	3	2	1	4	1		16	4	3	2	4	4		16	1	1	1	1	2		16	2	4	4	4	2
17	2	2	2	1	1		17	2	4	4	1	3		17	3	1	3	4	4		17	2	3	2	3	4
18	1	2	2	1	2		18	2	1	4	1	4		18	1	3	4	3	1		18	1	3	3	1	3
19	2	1	1	3	4		19	1	1	4	4	4		19	3	1	4	1	1		19	3	1	3	1	1
20	2	2	3	1	2		20	1	4	3	2	1		20	4	4	4	3	3		20	4	2	4	2	3
1	4	3	6	5	6	24	1	3	6	3	6	4	22	1	5	7	4	5	7	28	1	5	7	2	5	2	21
2	7	9	7	7	7	37	2	7	5	4	3	2	21	2	3	3	5	3	3	17	2	3	3	5	2	7	20
3	8	5	3	5	4	25	3	3	2	5	7	4	21	3	5	7	4	6	4	26	3	4	4	8	7	6	29
4	1	3	4	3	3	14	4	7	7	8	4	10	36	4	7	3	7	6	6	29	4	8	6	5	6	5	30

## Sheet: T. carbonaria spectral purity
First test based on training to SP4							Second test based on training to SP1							First test based on training to SP1							Second test based on training to SP4
Bee	Choice 1	Choice 2	Choice 3	Choice 4	Choice 5		Bee	Choice 1	Choice 2	Choice 3	Choice 4	Choice 5		Bee	Choice 1	Choice 2	Choice 3	Choice 4	Choice 5		Bee	Choice 1	Choice 2	Choice 3	Choice 4	Choice 5
1	3	4	2	2	3		1	4	2	2	3	4		1	4	3	4	2	1		1	2	4	2	3	4
2	3	4	3	4	2		2	1	3	1	3	4		2	2	3	4	4	3		2	1	1	4	4	1
3	4	4	4	4	4		3	4	2	4	2	3		3	1	4	2	4	3		3	2	3	2	2	3
4	4	4	3	4	3		4	3	2	1	3	4		4	2	2	3	2	3		4	2	1	4	2	4
5	3	3	3	3	1		5	4	1	2	2	1		5	1	2	1	3	2		5	3	3	4	2	3
6	2	3	2	2	4		6	4	3	4	4	4		6	2	1	2	2	3		6	1	1	4	1	2
7	3	4	3	3	4		7	2	3	2	2	3		7	4	2	2	2	2		7	2	3	2	1	2
8	1	4	4	2	4		8	3	2	3	2	1		8	4	1	1	1	4		8	3	4	3	3	4
9	3	3	1	3	3		9	3	2	3	2	1		9	3	3	3	1	3		9	2	2	4	2	2
10	1	4	2	1	4		10	1	3	4	4	3		10	3	4	4	2	2		10	1	4	2	4	4
11	1	1	3	2	2		11	2	2	3	1	2		11	4	1	3	1	1		11	2	4	4	3	3
12	4	2	4	2	4		12	1	2	1	3	4		12	2	4	2	1	1		12	3	2	2	2	2
13	3	3	2	4	2		13	4	2	2	2	4		13	3	2	1	1	1		13	1	1	1	1	1
14	2	3	4	4	2		14	3	2	3	1	3		14	2	4	3	1	3		14	4	1	3	3	3
15	4	3	4	1	2		15	4	2	2	1	4		15	3	1	3	1	3		15	3	2	3	1	2
16	1	2	1	4	1		16	2	1	3	4	4		16	3	4	4	1	2		16	3	4	3	1	1
17	2	2	2	2	2		17	4	1	4	3	4		17	1	2	1	4	1		17	1	4	3	4	4
18	3	4	3	3	4		18	4	1	4	3	2		18	2	2	3	2	4		18	1	4	1	1	2
19	4	4	3	4	3		19	3	3	4	1	4		19	4	4	1	2	4		19	4	4	3	4	4
20	4	4	1	3	1		20	3	4	4	4	1		20	3	1	3	1	4		20	3	2	3	3	3
1	4	1	3	2	3	13	1	3	4	3	4	4	18	1	3	5	5	9	5	27	1	6	5	2	6	3	22
2	3	3	5	6	6	23	2	3	10	5	6	2	26	2	6	6	4	7	4	27	2	6	4	5	5	6	26
3	7	6	7	5	4	29	3	6	5	5	6	4	26	3	6	3	7	1	7	24	3	6	3	7	5	5	26
4	6	10	5	7	7	35	4	8	1	7	4	10	30	4	5	6	4	3	4	22	4	2	8	6	4	6	26

## Sheet: A. mellifera spectral purity
First test based on training to SP4							Second test based on training to SP1							First test based on training to SP1							Second test based on training to SP4
Bee	Choice 1	Choice 2	Choice 3	Choice 4	Choice 5		Bee	Choice 1	Choice 2	Choice 3	Choice 4	Choice 5		Bee	Choice 1	Choice 2	Choice 3	Choice 4	Choice 5		Bee	Choice 1	Choice 2	Choice 3	Choice 4	Choice 5
1	4	4	3	2	3		1	2	4	4	2	1		1	1	4	3	3	2		1	4	3	1	4	1
2	4	4	4	3	4		2	4	2	4	3	2		2	3	1	3	3	2		2	3	3	3	3	4
3	2	3	3	4	2		3	4	4	1	3	3		3	4	4	1	2	3		3	3	2	4	3	4
4	3	4	3	4	4		4	3	4	1	2	4		4	4	3	3	3	3		4	4	4	2	3	4
5	2	3	4	4	4		5	2	2	2	2	1		5	4	1	2	2	4		5	3	4	4	3	4
6	4	4	3	3	4		6	4	4	3	3	4		6	4	4	2	4	1		6	2	2	4	2	4
7	3	3	4	1	3		7	3	4	2	4	3		7	2	2	3	4	1		7	3	4	4	3	4
8	2	2	4	3	2		8	4	1	4	2	2		8	2	3	2	1	4		8	3	4	4	3	4
9	4	3	4	4	4		9	3	2	4	2	2		9	2	4	4	2	3		9	4	1	2	1	4
10	3	4	2	3	2		10	2	1	3	2	2		10	4	3	4	3	4		10	4	3	4	3	3
11	3	4	4	4	4		11	2	4	3	2	1		11	4	4	1	1	4		11	3	2	3	4	2
12	4	4	3	4	4		12	3	4	4	3	4		12	3	2	2	4	4		12	4	2	4	3	1
13	4	3	3	2	2		13	2	2	4	3	2		13	4	3	4	4	3		13	3	4	4	3	3
14	3	4	4	3	3		14	3	3	3	2	4		14	4	1	3	4	4		14	3	3	4	4	4
15	2	2	3	3	4		15	2	4	3	3	2		15	1	2	1	3	3		15	3	3	3	2	4
16	4	4	4	4	3		16	4	4	3	4	3		16	4	4	4	4	2		16	4	3	4	4	4
17	4	4	4	4	4		17	3	3	4	3	4		17	3	4	2	1	1		17	4	4	4	4	4
18	4	4	3	3	4		18	4	4	3	3	3		18	2	1	4	3	1		18	4	4	2	3	2
19	4	3	4	4	4		19	4	4	4	2	4		19	3	3	4	1	4		19	4	3	3	2	4
20	4	3	4	4	4		20	4	2	2	4	2		20	3	1	4	1	2		20	3	3	2	4	2
																											5
																											15
1	0	0	0	1	0	1	1	0	2	2	0	3	7	1	2	5	3	5	4	19	1	0	1	1	1	2	34
2	4	2	1	2	4	13	2	6	5	3	9	7	30	2	4	3	5	3	4	19	2	1	4	4	3	3	46
3	5	7	8	7	4	31	3	6	2	7	8	4	27	3	5	5	5	6	5	26	3	10	8	4	10	2
4	11	11	11	10	12	55	4	8	11	8	3	6	36	4	9	7	7	6	7	36	4	9	7	11	6	13
